# Supplementary material for: Layer Analysis Based on RNA-Seq Reveals Molecular Complexity of Gastric Cancer
Source: Int J Mol Sci. 2024 Oct 22;25(21):11371. doi: 10.3390/ijms252111371 (PMC11545517; doi:10.3390/ijms252111371)
Supplement: Supplementary file 1 [file ijms-25-11371-s001.zip]

Archive with 1 entries (1 files):
- ijms-3229845-supplementary.pdf
